# Supplementary material for: Differential Expression Patterns of EGF, EGFR, and ERBB4 in Nasal Polyp Epithelium
Source: PLoS One. 2016 Jun 10;11(6):e0156949. doi: 10.1371/journal.pone.0156949 (PMC4902223; doi:10.1371/journal.pone.0156949)
Supplement: S1 Table — (XLSX) [file pone.0156949.s001.xlsx]

## Sheet: Sheet1
S1 Table Full data points in the Result section
Sample	Type	Gender	Age	Atopy	Asthma	Eos_G	Neu_G	Hyperplasia	Goblet cell hyperplasia	Squamous cell metaplasia	EGF_G	EGFR_G	ERBB4_G	EGF_mRNA	EGFR_mRNA	ERBB4_mRNA	Jun_mRNA
28NP	1	F	49	0	0	1	1	2	1	1	1	2	2	0.000304	0.0166668	0.000857	0.13006
32NP	1	F	60	0	0	2	1	1	1	1	1	1	2	0.029939	0.0252028	0.011344	0.832555
63NP	1	M	66	0	0	1	2	2	1	1	1	2	2	0.000964	0.0219283	0.001304	0.197495
65NP	1	M	51	0	0	1	2	2	1	2	1	1	1	0.000537	0.040612	0.00708	0.503431
67NP	1	M	19	0	0	1	1	2	1	1	1	1	1	0.000726	0.0252619	0.002194	0.646924
73NP	1	M	37	0	0	2	2	2	2	1	1	2	2	0.012139	0.0260203	0.007895	0.500106
75NP	1	M	54	0	0	1	2	2	1	1	1	2	2	0.004199	0.0309856	0.00508	2.09065
85NP	1	M	53	0	0	1	2	2	1	1	1	2	2	0.001196	0.022887	0.001615	0.550538
89NP	1	M	49	0	0	2	2	2	1	1	1	1	2	0.000278	0.0156505	0.00247	0.089686
91NP	1	M	39	0	0	2	2	2	1	1	1	1	2	0.000809	0.0208699	0.003314	0.729864
P04B	1	F	50	1	1	2	1	2	2	1	1	1	2	0.010194	0.0330615	0.002771	1.8411
P05B	1	M	19	0	0	1	1	2	1	1	1	2	2	0.000239	0.0274455	0.000195	0.17825
P07B	1	M	55	0	0	2	2	2	1	2	1	2	1	0.000706	0.0409478	0.014203	0.981036
P09B	1	M	44	0	0	1	1	2	1	1	1	1	2	0.004883	0.0300776	0.003818	1.69891
P10B	1	F	20	0	0	2	1	2	1	1	1	1	0	0.00319	0.0342809	0.00293	0.171768
P17B	1	M	35	0	0	2	2	2	1	1	1	2	0	0.00057	0.0409149	0.000659	0.192162
P21B	1	M	61	1	0	2	1	1	1	1	1	1	0	0.000619	0.0174094	0.000309	0.025779
P23B	1	F	49	0	0	2	2	2	1	1	1	2	0	0.01472	0.0348031	0.007564	0.227782
P24B	1	M	37	0	0	2	2	2	1	1	1	2	2	0.00083	0.0247923	0.000323	0.048956
P25B	1	M	45	0	0	2	2	2	2	1	1	2	2	0.001167	0.0241504	0.000389	0.016401
P26B	1	M	62	0	0	1	2	2	2	1	1	2	2	0.000795	0.0507284	0.009545	0.040184
P29B	1	M	13	0	0	2	2	2	2	1	1	2	2	0.000514	0.0212054	0.000481	0.035463
P30B	1	M	46	0	0	2	2	2	2	2	1	2	0	0.001469	0.0240385	0.002691	0.145528
P31B	1	M	50	0	0	2	1	2	2	1	1	2	0	0.001356	0.0654178	0.00303	0.085623
P57	1	F	42	1	0	2	2	2	2	1	1	2	0	0.000205	0.0274192	0.002959	0.180612
Q09NP	1	F	46	0	0	1	2	2	1	1	2	2	0	0.000294	0.0496886	0.0012	0.091638
Q19NP	1	F	60	0	0	1	1	2	1	1	2	2	1	0.000487	0.0251068	0.000315	0.039551
Q26NP	1	F	45	0	0	2	1	2	2	1	1	2	2	0.000401	0.0102308	0.001147	0.028896
QLNP02	1	M	70	0	0	1	2	2	1	1	1	2	2	0.000172	0.0323838	0.000341	0.084409
QLNP03	1	M	19	0	0	2	2	2	1	2	1	2	2	0.000436	0.00943578	0.000205	0.015049
QLNP05	1	M	15	0	0	2	2	2	2	1	1	2	2	0.000738	0.0227768	0.001211	0.085007
QLNP06	1	M	39	0	0	2	1	2	2	1	1	2	2	0.000431	0.0246674	0.001422	0.030807
QLNP07	1	M	47	0	0	2	2	2	1	1	1	2	2	0.001735	0.0332589	0.001283	0.034704
QLNP08	1	M	15	0	0	2	2	2	2	2	1	2	2	0.001354	0.0231518	0.001898	0.161107
QLNP10	1	F	53	1	1	1	1	2	1	1	1	2	2	0.001348	0.00378404	0.001469	0.011026
QLNP12	1	M	36	1	0	1	2	2	1	1	2	2	1	0.000835	0.0101698	0.004106	0.097481
QLNP13	1	F	55	0	0	2	1	2	1	1	2	2	2	0.002317	0.00745998	0.002867	0.211729
QLNP14	1	F	50	0	0	2	1	2	1	2	1	2	2	NA	NA	NA	NA
QLNP15	1	M	45	0	0	2	1	2	1	1	1	2	1	NA	NA	NA	NA
QLNP16	1	M	40	0	0	2	1	1	1	1	1	2	2	NA	NA	NA	NA
33IT	2	F	46	0	0	1	1	1	3	1	2	1	0	0.0253378	0.025574	0.013445	NA
55IT	2	M	30	0	0	1	1	1	1	1	2	2	1	0.047763	0.03582	0.008582	NA
71IT	2	M	49	0	0	1	1	1	1	1	2	1	1	0.03429	0.038511	0.016729	NA
JPIT15	2	F	24	0	0	1	1	1	1	1	2	2	0	0.038869	0.045552	0.009671	NA
JPIT16	2	M	34	0	0	1	1	2	2	1	2	1	1	0.017989	0.026444	0.006359	NA
JPIT2	2	M	21	0	0	1	1	1	1	1	2	1	2	0.006634	0.03847	0.010569	NA
JPIT20	2	M	12	0	0	1	1	2	1	1	2	1	0	0.023736	0.041747	0.007826	NA
JPIT3	2	F	45	0	0	1	2	1	1	1	2	1	1	0.0198	0.04065	0.113296	NA
QLAT1	2	M	22	1	0	1	1	2	1	1	2	1	1	0.047681	0.035508	0.023887	NA
QLAT2	2	M	20	0	0	1	1	1	1	1	2	1	1	0.055649	0.047666	0.021756	NA
QLIT13	2	F	57	0	0	1	1	1	1	1	2	1	1	0.043379	0.039067	0.015789	NA
QLIT15	2	M	39	0	0	1	1	1	1	1	2	1	1	0.046979	0.031686	0.021657	NA
QLIT16	2	F	22	0	0	1	1	1	1	1	1	1	1	0.056569	0.034224	0.035611	NA
QLIT7	2	M	64	0	0	1	1	1	1	1	2	2	1	0.063055	0.040223	0.013339	NA
T16B	2	M	17	0	0	1	1	1	1	1	2	1	1	0.01921	0.038097	0.005667	NA
T17B	2	M	31	0	0	1	1	1	1	1	2	1	1	0.039663	0.04303	0.021581	NA
T5B	2	M	31	0	0	1	1	1	1	1	2	2	1	0.011344	0.032899	0.008048	NA
ZT01	2	F	45	0	0	NA	NA	NA	NA	NA	NA	NA	NA	0.002003	0.033541	0.005533	NA
ZT05	2	M	26	0	0	NA	NA	NA	NA	NA	NA	NA	NA	0.037162	0.035776	0.013177	NA
ZT07	2	F	28	0	0	NA	NA	NA	NA	NA	NA	NA	NA	0.052663	0.023071	0.015438	NA
P01Rb	3	M	45	0	0	1	2	1	1	1	2	1	1	0.0008241	0.0658711	0.001723	NA
P04Rb	3	M	50	0	0	1	2	1	1	1	2	1	1	0.0010572	0.0401455	0.0019548	NA
P05Rb	3	F	33	0	0	2	1	2	2	1	2	2	2	0.0027158	0.0204413	0.0006505	NA
P09Rb	3	M	23	0	0	1	2	1	1	1	1	1	1	0.0086702	0.0276741	0.0041265	NA
P10Rb	3	F	39	0	0	1	1	1	1	1	1	1	0	0.0057622	0.0533101	0.009933	NA
P21Rb	3	M	61	1	1	1	1	2	1	1	2	2	2	0.0142496	0.0538206	0.0031271	NA
P23Rb	3	M	65	0	0	2	1	2	1	1	1	2	2	0.016668	0.0481575	0.0030659	NA
P24Rb	3	M	41	0	0	1	2	1	1	1	1	1	1	0.002626	0.0245513	0.0070717	NA
P26Rb	3	F	28	0	0	1	1	1	1	1	1	1	1	0.0026768	0.009632	0.0020969	NA
P28Rb	3	M	35	0	0	1	1	1	1	1	1	1	1	0.0033731	0.0172918	0.0040957	NA
Description for each column:
Type:	1: NP without GC treatment; 2: Control; 3: NP with GC treatment
Atopy:	1: Positive; 0: Negative
Asthma:	1: Positive; 0: Negative
Eos_G:	1: Non-eosinophilia; 2: Eosinophilia
Neu_G:	1: Non-neutrophilia; 2: Neutrophilia
Hyperplasia:	1: Non-hyperplasia; 2: Hyperplasia
Goblet cell hyperplasia:	1: Non-goblet cell hyperplasia; 2: Goblet cell hyperplasia
Squamous cell metaplasia:	1: Non-squamous cell metaplasia; 2: Squamous cell metaplasia
EGF_G	1: Weak expression; 2: Normal expression
EGFR_G	1: Normal expression; 2: Increased expression
ERBB4_G	1: Normal expression; 2: Increased expression; 0, Negative staining
*_mRNA:	All mRNA levels are evaluated by qPCR and are present by 2(-delta Ct), which is normalized by GAPDH.
NA: not applicable
